# Supplementary material for: Long non-coding RNA X-inactive specific transcript suppresses the progression of hepatocellular carcinoma through microRNA-221-3p-targeted regulation of O6-methylguanine-DNA methyltransferase
Source: Bioengineered. 2022 Jun 19;13(5):14013–27. doi: 10.1080/21655979.2022.2086382 (PMC9275909; doi:10.1080/21655979.2022.2086382)
Supplement: Supplemental Material [file KBIE_A_2086382_SM7783.zip]

Archive with 86 entries (75 files):
- Supplementary material/
- Supplementary material/Ethical approvement.jpg
- Supplementary material/Flow cytometry/
- Supplementary material/Flow cytometry/Hep 3B/
- Supplementary material/Flow cytometry/Hep 3B/Hep 3B.pdf
- Supplementary material/Flow cytometry/Hep 3B/s2_001_003.fcs
- Supplementary material/Flow cytometry/Hep 3B/s2_002.fcs
- Supplementary material/Flow cytometry/Hep 3B/s2_002_004.fcs
- Supplementary material/Flow cytometry/Hep 3B/s2_003_005.fcs
- Supplementary material/Flow cytometry/Hep 3B/s2_004_006.fcs
- Supplementary material/Flow cytometry/Hep 3B/s2_006_008.fcs
- Supplementary material/Flow cytometry/Hep 3B/s2_007_009.fcs
- Supplementary material/Flow cytometry/Hep 3B/s2_008_010.fcs
- Supplementary material/Flow cytometry/Hep 3B/s2_009_011.fcs
- Supplementary material/Flow cytometry/Hep 3B/s2_014_015.fcs
- Supplementary material/Flow cytometry/Hep 3B/s2_017_018.fcs
- Supplementary material/Flow cytometry/Hep 3B/s2_018_019.fcs
- Supplementary material/Flow cytometry/Hep 3B/s2_019_020.fcs
- Supplementary material/Flow cytometry/Hep 3B/s2_020_021.fcs
- Supplementary material/Flow cytometry/SUN-182/
- Supplementary material/Flow cytometry/SUN-182/SUN-182.pdf
- Supplementary material/Flow cytometry/SUN-182/p1_001_022.fcs
- Supplementary material/Flow cytometry/SUN-182/p1_002_023.fcs
- Supplementary material/Flow cytometry/SUN-182/p1_003_024.fcs
- Supplementary material/Flow cytometry/SUN-182/p1_004_025.fcs
- Supplementary material/Flow cytometry/SUN-182/p1_005_026.fcs
- Supplementary material/Flow cytometry/SUN-182/p1_006_027.fcs
- Supplementary material/Flow cytometry/SUN-182/p1_007_028.fcs
- Supplementary material/Flow cytometry/SUN-182/p1_008_029.fcs
- Supplementary material/Flow cytometry/SUN-182/p1_009_030.fcs
- Supplementary material/Flow cytometry/SUN-182/p1_010_031.fcs
- Supplementary material/Flow cytometry/SUN-182/p1_011_032.fcs
- Supplementary material/Flow cytometry/SUN-182/p1_016_034.fcs
- Supplementary material/Flow cytometry/SUN-182/p1_017_035.fcs
- Supplementary material/Flow cytometry/SUN-182/p1_018_036.fcs
- Supplementary material/Transwell/
- Supplementary material/Transwell/Fig.2C/
- Supplementary material/Transwell/Fig.2C/Hep 3B Oe-NC.jpg
- Supplementary material/Transwell/Fig.2C/Hep 3B Oe-lnc.jpg
- Supplementary material/Transwell/Fig.2C/Hep 3B Si-NC.jpg
- Supplementary material/Transwell/Fig.2C/Hep 3B Si-XIST.jpg
- Supplementary material/Transwell/Fig.2C/SNU-182 Oe-NC.jpg
- Supplementary material/Transwell/Fig.2C/SNU-182 Oe-lnc.jpg
- Supplementary material/Transwell/Fig.2C/SNU-182 Si-NC.jpg
- Supplementary material/Transwell/Fig.2C/SNU-182 Si-XIST.jpg
- Supplementary material/Transwell/Fig.3C/
- Supplementary material/Transwell/Fig.3C/Hep 3B Oe-NC.jpg
- Supplementary material/Transwell/Fig.3C/Hep 3B Oe-lnc+mimic.jpg
- Supplementary material/Transwell/Fig.3C/Hep 3B Oe-lnc.jpg
- Supplementary material/Transwell/Fig.3C/Hep 3B mimic-NC.jpg
- Supplementary material/Transwell/Fig.3C/Hep 3B mimic.jpg
- Supplementary material/Transwell/Fig.3C/SNU-182 Oe-NC.jpg
- Supplementary material/Transwell/Fig.3C/SNU-182 Oe-lnc+mimic.jpg
- Supplementary material/Transwell/Fig.3C/SNU-182 Oe-lnc.jpg
- Supplementary material/Transwell/Fig.3C/SNU-182 mimic-NC.jpg
- Supplementary material/Transwell/Fig.3C/SNU-182 mimic.jpg
- Supplementary material/Transwell/Fig.5C/
- Supplementary material/Transwell/Fig.5C/Hep 3B Oe-MFMT.jpg
- Supplementary material/Transwell/Fig.5C/Hep 3B Oe-MGMT+mimic.jpg
- Supplementary material/Transwell/Fig.5C/Hep 3B Oe-NC.jpg
- Supplementary material/Transwell/Fig.5C/Hep 3B mimic-NC.jpg
- Supplementary material/Transwell/Fig.5C/Hep 3B mimic.jpg
- Supplementary material/Transwell/Fig.5C/SNU-182 Oe-MDMT+mimic.jpg
- Supplementary material/Transwell/Fig.5C/SNU-182 Oe-MGMT.jpg
- Supplementary material/Transwell/Fig.5C/SNU-182 Oe-NC.jpg
- Supplementary material/Transwell/Fig.5C/SNU-182 mimic-NC.jpg
- Supplementary material/Transwell/Fig.5C/SNU-182 mimic.jpg
- Supplementary material/western blotting/
- Supplementary material/western blotting/Fig.4F/
- Supplementary material/western blotting/Fig.4F/Hep 3B GAPDH-bright field.jpg
- Supplementary material/western blotting/Fig.4F/Hep 3B GAPDH.jpg
- Supplementary material/western blotting/Fig.4F/Hep 3B MGMT-bright field.jpg
- Supplementary material/western blotting/Fig.4F/Hep 3B MGMT.jpg
- Supplementary material/western blotting/Fig.4F/SNU-182 GAPDH-bright field.jpg
- Supplementary material/western blotting/Fig.4F/SNU-182 GAPDH.jpg
- Supplementary material/western blotting/Fig.4F/SNU-182 MGMT-bright field.jpg
- Supplementary material/western blotting/Fig.4F/SNU-182 MGMT.jpg
- Supplementary material/western blotting/Fig.5A/
- Supplementary material/western blotting/Fig.5A/Hep3B  MGMT-bright field.jpg
- Supplementary material/western blotting/Fig.5A/Hep3B GAPDH-bright field.jpg
- Supplementary material/western blotting/Fig.5A/Hep3B GAPDH.jpg
- Supplementary material/western blotting/Fig.5A/Hep3B MGMT.jpg
- Supplementary material/western blotting/Fig.5A/SNU-182 GAPDH .jpg
- Supplementary material/western blotting/Fig.5A/SNU-182 GAPDH-bright field.jpg
- Supplementary material/western blotting/Fig.5A/SNU-182 MGMT .jpg
- Supplementary material/western blotting/Fig.5A/SNU-182 MGMT-bright field.jpg
